# Supplementary material for: Coexpression Analysis Reveals Dynamic Modules Regulating the Growth and Development of Cirri in the Rattans (Calamus simplicifolius and Daemonorops jenkinsiana)
Source: Front Genet. 2020 May 12;11:378. doi: 10.3389/fgene.2020.00378 (PMC7236543; doi:10.3389/fgene.2020.00378)
Supplement: Supplementary file 8 [file Table_1.xlsx]

## Sheet: S1
Supplementary table S1. RNA libraries description.
Rattan species	Name	Tissue	Replicates	Total of data sets
Calamus simplicifolius	DY-XB-1-1	first position of first cirrus	2	24
	DY-XB-1-2	second position of first cirrus	2
	DY-XB-1-3	third position of first cirrus	2
	DY-XB-1-4	fourth position of first cirrus	2
	DY-XB-2-1	first position of second cirrus	2
	DY-XB-2-2	second position of second cirrus	2
	DY-XB-2-3	third position of second cirrus	2
	DY-XB-2-4	fourth position of second cirrus	2
	DY-XB-3-1	first position of third cirrus	2
	DY-XB-3-2	second position of third cirrus	2
	DY-XB-3-3	thirdposition of third cirrus	2
	DY-XB-3-4	fourth position of third cirrus	2
Daemonorops jenkinsiana	HT-A	stage 1 of thorn in cirrus	2	36
	HT-B	stage 3 of thorn in cirrus	2
	HT-C	stage 1 of thorn in cirrus	2
	HT-D	stage 3 of thorn in cirrus	2
	HT-XB-1-1	first position of first cirrus	4
	HT-XB-1-2	second position of first cirrus	2
	HT-XB-1-3	third position of first cirrus	2
	HT-XB-1-4	fourth position of first cirrus	2
	HT-XB-2-1	first position of second cirrus	2
	HT-XB-2-2	second position of second cirrus	2
	HT-XB-2-3	third position of second cirrus	2
	HT-XB-2-4	fourth position of second cirrus	2
	HT-XB-4-1	first position of fourth cirrus	2
	HT-XB-4-2	second position of fourth cirrus	2
	HT-XB-4-3	thirdposition of fourth cirrus	4
	HT-XB-4-4	fourth position of fourth cirrus	2

## Sheet: S2
Supplementary table S2. Overall alignment radio in mapping
Rattan species	Data	Overall alignment rate by HISAT2
Calamus simplicifolius	DY-XB-1-1	0.9211
	DY-XB-1-2	0.9278
	DY-XB-1-3	0.9194
	DY-XB-1-4	0.8087
	DY-XB-2-1	0.9106
	DY-XB-2-2	0.9111
	DY-XB-2-3	0.8981
	DY-XB-2-4	0.7564
	DY-XB-3-1	0.9151
	DY-XB-3-2	0.9174
	DY-XB-3-3	0.8974
	DY-XB-3-4	0.9122
Daemonorops jenkinsiana	HT-A	0.9413
	HT-B	0.8952
	HT-C	0.9492
	HT-D	0.896
	HT-XB-1-1	0.7988
	HT-XB-1-2	0.7607
	HT-XB-1-3	0.7465
	HT-XB-1-4	0.6929
	HT-XB-2-1	0.7868
	HT-XB-2-2	0.7739
	HT-XB-2-3	0.768
	HT-XB-2-4	0.734
	HT-XB-4-1	0.73
	HT-XB-4-2	0.7496
	HT-XB-4-3	0.7999
	HT-XB-4-4	0.7117

## Sheet: S3
Additional table S3. Significant GO terms with Z-score >4 of functional modules in the rattans.
Rattan species	GO functional terms	Module counts	Z-score
Calamus simplicifolius	ubiquitin-dependent protein catabolic process	71	9.31036
	proton transmembrane transport	57	7.31113
	vesicle-mediated transport	48	6.02591
	proteasome-mediated ubiquitin-dependent protein catabolic process	46	5.7403
	RNA secondary structure unwinding	46	5.7403
	DNA repair	44	5.4547
	small-subunit processome	42	5.16909
	response to cytokinin	42	5.16909
	regulation of transcription by RNA polymerase II	42	5.16909
	3-hydroxyisobutyryl-CoA hydrolase activity	42	5.16909
	positive regulation of GTPase activity	41	5.02629
	mitochondrial matrix	41	5.02629
	seed germination	39	4.74069
	small GTPase mediated signal transduction	39	4.74069
	Golgi organization	39	4.74069
	protein dephosphorylation	39	4.74069
	protein autophosphorylation	38	4.59788
	peptidyl-serine phosphorylation	38	4.59788
	mRNA splicing, via spliceosome	38	4.59788
	translational initiation	37	4.45508
	cytosol	37	4.45508
	maturation of SSU-rRNA from tricistronic rRNA transcript (SSU-rRNA, 5.8S rRNA, LSU-rRNA)	37	4.45508
	plastid	36	4.31228
	response to stress	36	4.31228
	protein processing	35	4.16948
	cellular process	35	4.16948
	cytoplasm	35	4.16948
	amino acid transmembrane transport	35	4.16948
	oxidation-reduction process	34	4.02668
	protein deubiquitination	34	4.02668
	abscisic acid-activated signaling pathway	34	4.02668
	peptidyl-prolyl cis-trans isomerase activity	34	4.02668
Daemonorops jenkinsiana	ubiquitin-dependent protein catabolic process	74	8.60824
	proton transmembrane transport	56	6.29725
	mRNA splicing, via spliceosome	56	6.29725
	RNA processing	54	6.04047
	translational initiation	53	5.91208
	response to cytokinin	50	5.52692
	structural constituent of ribosome	48	5.27014
	translational elongation	47	5.14175
	obsolete protein transporter activity	46	5.01337
	endocytosis	46	5.01337
	zinc ion binding	45	4.88498
	RNA binding	44	4.75659
	intra-Golgi vesicle-mediated transport	43	4.6282
	cytoplasmic translation	43	4.6282
	ATP hydrolysis coupled proton transport	42	4.49981
	carbohydrate phosphorylation	41	4.37142
	rRNA processing	41	4.37142
	cell division	40	4.24303
	root development	40	4.24303
	defense response to bacterium	40	4.24303
	peptidyl-serine phosphorylation	40	4.24303
	response to abscisic acid	40	4.24303
	response to heat	39	4.11465
	mitochondrion	39	4.11465

## Sheet: S4
Supplementary table S4. Gene members of PAL, C4H and 4CL in the rattans.
Rattan species	Gene families	Gene ID	Orthologous gene in Arabidopsis thaliana	Blast p-value	Annotation
Calamus simplicifolius	PAL	Calsi_gene40467	AT3G53260	0	phenylalanine ammonia-lyase 2 (PAL2)
		Calsi_gene40467	AT3G10340	0	phenylalanine ammonia-lyase 4 (PAL4)
		Calsi_gene40467	AT2G37040	0	PHE ammonia lyase 1 (PAL1)
		Calsi_gene43684	AT3G53260	0	phenylalanine ammonia-lyase 2 (PAL2)
		Calsi_gene43684	AT2G37040	0	PHE ammonia lyase 1 (PAL1)
		Calsi_gene43684	AT3G10340	0	phenylalanine ammonia-lyase 4 (PAL4)
		Calsi_gene43685	AT3G10340	0	phenylalanine ammonia-lyase 4 (PAL4)
		Calsi_gene43685	AT3G53260	0	phenylalanine ammonia-lyase 2 (PAL2)
		Calsi_gene43685	AT2G37040	0	PHE ammonia lyase 1 (PAL1)
		Calsi_gene43687	AT2G37040	0	PHE ammonia lyase 1 (PAL1)
		Calsi_gene43687	AT3G53260	0	phenylalanine ammonia-lyase 2 (PAL2)
		Calsi_gene43687	AT3G10340	0	phenylalanine ammonia-lyase 4 (PAL4)
		Calsi_gene49865	AT3G10340	2.29e-27	phenylalanine ammonia-lyase 4 (PAL4)
		Calsi_gene49865	AT2G37040	2.61e-29	PHE ammonia lyase 1 (PAL1)
		Calsi_gene49865	AT3G53260	7.88e-29	phenylalanine ammonia-lyase 2 (PAL2)
		Calsi_gene49894	AT2G37040	1.45e-29	PHE ammonia lyase 1 (PAL1)
		Calsi_gene49894	AT3G10340	1.54e-27	phenylalanine ammonia-lyase 4 (PAL4)
		Calsi_gene49894	AT3G53260	3.57e-29	phenylalanine ammonia-lyase 2 (PAL2)
		Calsi_gene49909	AT2G37040	4.67e-26	PHE ammonia lyase 1 (PAL1)
	C4H	Calsi_gene01831	AT2G30490	8.47e-65	cinnamate-4-hydroxylase (C4H)
		Calsi_gene03234	AT2G30490	0	cinnamate-4-hydroxylase (C4H)
		Calsi_gene05597	AT2G30490	7.16e-62	cinnamate-4-hydroxylase (C4H)
		Calsi_gene05606	AT2G30490	4.76e-84	cinnamate-4-hydroxylase (C4H)
		Calsi_gene09879	AT2G30490	0	cinnamate-4-hydroxylase (C4H)
		Calsi_gene16240	AT2G30490	0	cinnamate-4-hydroxylase (C4H)
		Calsi_gene39536	AT2G30490	4.38e-84	cinnamate-4-hydroxylase (C4H)
		Calsi_gene43759	AT2G30490	0	cinnamate-4-hydroxylase (C4H)
		Calsi_gene46806	AT2G30490	4.38e-56	cinnamate-4-hydroxylase (C4H)
		Calsi_gene46811	AT2G30490	3.12e-56	cinnamate-4-hydroxylase (C4H)
		Calsi_gene46812	AT2G30490	1.77e-57	cinnamate-4-hydroxylase (C4H)
		Calsi_gene46818	AT2G30490	6.21e-34	cinnamate-4-hydroxylase (C4H)
	4CL	Calsi_gene00274	AT3G21240	1.03e-31	4-coumarate:CoA ligase 2 (4CL2)
		Calsi_gene14168	AT3G21240	0	4-coumarate:CoA ligase 2 (4CL2)
		Calsi_gene14168	AT1G65060	0	4-coumarate:CoA ligase 3 (4CL3)
		Calsi_gene14168	AT1G51680	0	4-coumarate:CoA ligase 1 (4CL1)
		Calsi_gene31614	AT1G65060	0	4-coumarate:CoA ligase 3 (4CL3)
		Calsi_gene31614	AT3G21240	0	4-coumarate:CoA ligase 2 (4CL2)
		Calsi_gene31614	AT1G51680	0	4-coumarate:CoA ligase 1 (4CL1)
		Calsi_gene34733	AT1G51680	0	4-coumarate:CoA ligase 1 (4CL1)
		Calsi_gene34733	AT3G21230	4.54e-149	4-coumarate:CoA ligase 5 (4CL5)
		Calsi_gene35645	AT1G65060	0	4-coumarate:CoA ligase 3 (4CL3)
		Calsi_gene35645	AT3G21240	0	4-coumarate:CoA ligase 2 (4CL2)
		Calsi_gene35645	AT1G51680	9.91e-179	4-coumarate:CoA ligase 1 (4CL1)
		Calsi_gene35655	AT3G21240	7.91e-47	4-coumarate:CoA ligase 2 (4CL2)
		Calsi_gene35665	AT1G51680	0	4-coumarate:CoA ligase 1 (4CL1)
		Calsi_gene35665	AT3G21240	0	4-coumarate:CoA ligase 2 (4CL2)
		Calsi_gene35665	AT1G65060	0	4-coumarate:CoA ligase 3 (4CL3)
		Calsi_gene40549	AT1G65060	0	4-coumarate:CoA ligase 3 (4CL3)
		Calsi_gene46995	AT1G51680	1.97e-98	4-coumarate:CoA ligase 1 (4CL1)
		Calsi_gene46995	AT3G21240	1.26e-104	4-coumarate:CoA ligase 2 (4CL2)
		Calsi_gene46995	AT1G65060	7.73e-112	4-coumarate:CoA ligase 3 (4CL3)
Daemonorops jenkinsiana	PAL	Daeje_Gene00229	AT3G10340	5.25e-52	phenylalanine ammonia-lyase 4 (PAL4)
		Daeje_Gene00229	AT2G37040	9.97e-54	PHE ammonia lyase 1 (PAL1)
		Daeje_Gene00229	AT3G53260	7.86e-54	phenylalanine ammonia-lyase 2 (PAL2)
		Daeje_Gene00230	AT3G53260	0	phenylalanine ammonia-lyase 2 (PAL2)
		Daeje_Gene00230	AT2G37040	0	PHE ammonia lyase 1 (PAL1)
		Daeje_Gene00230	AT3G10340	0	phenylalanine ammonia-lyase 4 (PAL4)
		Daeje_Gene07824	AT2G37040	2.35e-113	PHE ammonia lyase 1 (PAL1)
		Daeje_Gene07824	AT3G53260	3.56e-112	phenylalanine ammonia-lyase 2 (PAL2)
		Daeje_Gene07824	AT3G10340	3.72e-111	phenylalanine ammonia-lyase 4 (PAL4)
		Daeje_Gene14690	AT2G37040	1.39e-60	PHE ammonia lyase 1 (PAL1)
		Daeje_Gene14690	AT3G10340	1.12e-63	phenylalanine ammonia-lyase 4 (PAL4)
		Daeje_Gene14690	AT5G04230	8.78e-60	phenyl alanine ammonia-lyase 3 (PAL3)
		Daeje_Gene15399	AT3G53260	0	phenylalanine ammonia-lyase 2 (PAL2)
		Daeje_Gene15399	AT3G10340	0	phenylalanine ammonia-lyase 4 (PAL4)
		Daeje_Gene15399	AT2G37040	0	PHE ammonia lyase 1 (PAL1)
		Daeje_Gene23093	AT3G10340	0	phenylalanine ammonia-lyase 4 (PAL4)
		Daeje_Gene23093	AT3G53260	0	phenylalanine ammonia-lyase 2 (PAL2)
		Daeje_Gene23093	AT2G37040	0	PHE ammonia lyase 1 (PAL1)
		Daeje_Gene29206	AT3G53260	0	phenylalanine ammonia-lyase 2 (PAL2)
		Daeje_Gene29206	AT2G37040	0	PHE ammonia lyase 1 (PAL1)
		Daeje_Gene29206	AT3G10340	0	phenylalanine ammonia-lyase 4 (PAL4)
		Daeje_Gene29207	AT2G37040	0	PHE ammonia lyase 1 (PAL1)
		Daeje_Gene29207	AT3G10340	0	phenylalanine ammonia-lyase 4 (PAL4)
		Daeje_Gene29207	AT3G53260	0	phenylalanine ammonia-lyase 2 (PAL2)
		Daeje_Gene29208	AT3G10340	0	phenylalanine ammonia-lyase 4 (PAL4)
		Daeje_Gene29208	AT3G53260	0	phenylalanine ammonia-lyase 2 (PAL2)
		Daeje_Gene29208	AT2G37040	0	PHE ammonia lyase 1 (PAL1)
		Daeje_Gene29209	AT3G53260	0	phenylalanine ammonia-lyase 2 (PAL2)
		Daeje_Gene29209	AT3G10340	0	phenylalanine ammonia-lyase 4 (PAL4)
		Daeje_Gene29209	AT2G37040	0	PHE ammonia lyase 1 (PAL1)
		Daeje_Gene29213	AT5G04230	0	phenyl alanine ammonia-lyase 3 (PAL3)
		Daeje_Gene29213	AT3G53260	0	phenylalanine ammonia-lyase 2 (PAL2)
		Daeje_Gene29213	AT2G37040	0	PHE ammonia lyase 1 (PAL1)
		Daeje_Gene29213	AT3G10340	0	phenylalanine ammonia-lyase 4 (PAL4)
		Daeje_Gene44597	AT2G37040	1.75e-47	PHE ammonia lyase 1 (PAL1)
		Daeje_Gene44597	AT3G10340	1.08e-46	phenylalanine ammonia-lyase 4 (PAL4)
		Daeje_Gene44597	AT3G53260	2.97e-47	phenylalanine ammonia-lyase 2 (PAL2)
		Daeje_Gene58935	AT2G37040	0	PHE ammonia lyase 1 (PAL1)
		Daeje_Gene58935	AT3G53260	0	phenylalanine ammonia-lyase 2 (PAL2)
		Daeje_Gene58935	AT3G10340	0	phenylalanine ammonia-lyase 4 (PAL4)
	C4H	Daeje_Gene07021	AT2G30490	7.02e-98	cinnamate-4-hydroxylase (C4H)
		Daeje_Gene27941	AT2G30490	2.01e-89	cinnamate-4-hydroxylase (C4H)
		Daeje_Gene27942	AT2G30490	5.21e-61	cinnamate-4-hydroxylase (C4H)
		Daeje_Gene30809	AT2G30490	0	cinnamate-4-hydroxylase (C4H)
		Daeje_Gene33136	AT2G30490	2.37e-119	cinnamate-4-hydroxylase (C4H)
		Daeje_Gene33139	AT2G30490	1.16e-118	cinnamate-4-hydroxylase (C4H)
		Daeje_Gene33140	AT2G30490	9.05e-112	cinnamate-4-hydroxylase (C4H)
		Daeje_Gene34881	AT2G30490	0	cinnamate-4-hydroxylase (C4H)
		Daeje_Gene44227	AT2G30490	0	cinnamate-4-hydroxylase (C4H)
		Daeje_Gene51634	AT2G30490	0	cinnamate-4-hydroxylase (C4H)
		Daeje_Gene68330	AT2G30490	6.93e-74	cinnamate-4-hydroxylase (C4H)
		Daeje_Gene71060	AT2G30490	0	cinnamate-4-hydroxylase (C4H)
	4CL	Daeje_Gene10833	AT3G21230	1.18e-57	4-coumarate:CoA ligase 5 (4CL5)
		Daeje_Gene10833	AT1G65060	6.62e-62	4-coumarate:CoA ligase 3 (4CL3)
		Daeje_Gene10838	AT1G51680	5.75e-60	4-coumarate:CoA ligase 1 (4CL1)
		Daeje_Gene10987	AT3G21240	0	4-coumarate:CoA ligase 2 (4CL2)
		Daeje_Gene10987	AT1G51680	0	4-coumarate:CoA ligase 1 (4CL1)
		Daeje_Gene10988	AT1G51680	0	4-coumarate:CoA ligase 1 (4CL1)
		Daeje_Gene10988	AT3G21240	0	4-coumarate:CoA ligase 2 (4CL2)
		Daeje_Gene10988	AT1G65060	0	4-coumarate:CoA ligase 3 (4CL3)
		Daeje_Gene13200	AT1G51680	0	4-coumarate:CoA ligase 1 (4CL1)
		Daeje_Gene13200	AT3G21240	0	4-coumarate:CoA ligase 2 (4CL2)
		Daeje_Gene13200	AT1G65060	0	4-coumarate:CoA ligase 3 (4CL3)
		Daeje_Gene27727	AT1G65060	0	4-coumarate:CoA ligase 3 (4CL3)
		Daeje_Gene27727	AT3G21240	0	4-coumarate:CoA ligase 2 (4CL2)
		Daeje_Gene27727	AT1G51680	0	4-coumarate:CoA ligase 1 (4CL1)
		Daeje_Gene38972	AT3G21230	0	4-coumarate:CoA ligase 5 (4CL5)
		Daeje_Gene38972	AT3G21240	0	4-coumarate:CoA ligase 2 (4CL2)
		Daeje_Gene38972	AT1G65060	0	4-coumarate:CoA ligase 3 (4CL3)
		Daeje_Gene38972	AT1G51680	0	4-coumarate:CoA ligase 1 (4CL1)
		Daeje_Gene51482	AT3G21230	2.49e-71	4-coumarate:CoA ligase 5 (4CL5)
		Daeje_Gene51482	AT1G65060	1.95e-69	4-coumarate:CoA ligase 3 (4CL3)
		Daeje_Gene51482	AT3G21240	4.87e-74	4-coumarate:CoA ligase 2 (4CL2)
		Daeje_Gene51483	AT3G21230	4.55e-73	4-coumarate:CoA ligase 5 (4CL5)
		Daeje_Gene51483	AT3G21240	6.31e-76	4-coumarate:CoA ligase 2 (4CL2)
		Daeje_Gene51483	AT1G65060	1.61e-70	4-coumarate:CoA ligase 3 (4CL3)
		Daeje_Gene51484	AT1G51680	1.37e-165	4-coumarate:CoA ligase 1 (4CL1)
		Daeje_Gene63176	AT1G65060	1.53e-138	4-coumarate:CoA ligase 3 (4CL3)
		Daeje_Gene63176	AT1G51680	8.62e-122	4-coumarate:CoA ligase 1 (4CL1)
		Daeje_Gene63176	AT3G21240	2.32e-128	4-coumarate:CoA ligase 2 (4CL2)
		Daeje_Gene66548	AT3G21230	2.6e-85	4-coumarate:CoA ligase 5 (4CL5)
		Daeje_Gene66548	AT3G21240	5.76e-92	4-coumarate:CoA ligase 2 (4CL2)
		Daeje_Gene66548	AT1G65060	1.57e-89	4-coumarate:CoA ligase 3 (4CL3)
		Daeje_Gene66551	AT1G51680	2.11e-68	4-coumarate:CoA ligase 1 (4CL1)
		Daeje_Gene66551	AT1G65060	2.18e-71	4-coumarate:CoA ligase 3 (4CL3)
		Daeje_Gene66551	AT3G21240	9.38e-77	4-coumarate:CoA ligase 2 (4CL2)
		Daeje_Gene66552	AT1G51680	6.61e-100	4-coumarate:CoA ligase 1 (4CL1)

## Sheet: S5
Supplementary table S5. Flavonoid-biosynthesis-related genes and lignin-biosynthesis-related genes of 4CL, C4H and PAL genes in Calamus simplicifolius and Daemonorops jenkinsiana
Rattan species	Gene families	Gene ID	Flavonoid-biosynthesis-related	Lignin-biosynthesis-related
Calamus simplicifolius	4CL	Calsi_gene14168	Y	N
		Calsi_gene34733	Y	Y
		Calsi_gene40549	Y	N
		Calsi_gene46995	Y	N
		Calsi_gene51161	Y	N
		Calsi_gene38317	Y	N
		Calsi_gene34416	Y	N
	C4H	Calsi_gene03234	Y	Y
		Calsi_gene05606	Y	N
		Calsi_gene09879	Y	N
		Calsi_gene16240	Y	N
		Calsi_gene39536	Y	N
		Calsi_gene46811	Y	N
		Calsi_gene46812	Y	N
		Calsi_gene46818	Y	N
Daemonorops jenkinsiana	C4H	Daeje_Gene07021	Y	N
		Daeje_Gene27941	Y	N
		Daeje_Gene27942	Y	N
		Daeje_Gene33140	Y	N
		Daeje_Gene44227	Y	N
		Daeje_Gene51634	Y	N
		Daeje_Gene71060	Y	N
		Daeje_Gene33136	N	Y
		Daeje_Gene33139	N	Y
	PAL	Daeje_Gene07824	Y	Y
		Daeje_Gene23093	Y	N
		Daeje_Gene58935	Y	N
		Daeje_Gene23093	N	Y
	4CL	Daeje_Gene51482	Y	N
		Daeje_Gene51483	Y	Y
		Daeje_Gene51484	Y	N
		Daeje_Gene63176	Y	N

## Sheet: S6
Additional table S6. Cis-element analysis of promoters of 4CL1 and CCR1 genes in the rattans
Gene	Motif ID	Motif name	Calamus simplicifolius		Daemonorops jenkinsiana
			Counts	P-value	Counts	P-value
4CL1 (Calsi_gene34733 and Daeje_Gene51484)	plantCARE000052	ARE	5	0.0492187	NA	NA
	plantCARE000356	TATA_box	NA	NA	4	0.0324919
	S000053	HEXMOTIFTAH3H4	NA	NA	3	0.00240907
	S000131	ACGTCBOX	6	2.22222e-06	6	1.82324e-07
	S000167	MYBPLANT	NA	NA	3	0.023929
	S000179	MYBPZM	6	0.0302586	NA	NA
	S000377	TGACGTVMAMY	NA	NA	3	0.00240907
	S000415	ACGTATERD1	18	0.0454432	NA	NA
	S000453	GT1GMSCAM4	13	0.0180082	NA	NA
	S000492	BOXLCOREDCPAL	5	0.00308917	5	0.00882015
	S000502	MYBCOREATCYCB1	7	0.0339186	NA	NA
	S00new17	MYB61	5	0.00847349	4	0.0352931
	S00new4	AtbZIP1	18	0.0454432	NA	NA
CCR1 (Calsi_gene01533 and Daeje_Gene15213)	plantCARE000020	AAGAA_motif	4	0.040293	NA	NA
	plantCARE000274	MBS	3	0.00715933	NA	NA
	plantCARE000283	MRE	NA	NA	2	0.035219
	plantCARE000348	TATA_box	3	0.020386	NA	NA
	plantCARE000394	Unnamed_1	NA	NA	9	0.0351688
	plantCARE000412	Unnamed_3	NA	NA	9	0.0351688
	S000012	ABREOSRAB21	NA	NA	4	0.0022332
	S000115	SEF3MOTIFGM	NA	NA	4	0.0458327
	S000142	ELRECOREPCRP1	4	0.0100497	NA	NA
	S000144	EBOXBNNAPA	38	0.03958	NA	NA
	S000174	MYCATRD22	4	0.031162	NA	NA
	S000181	MYBGAHV	3	0.0224751	NA	NA
	S000229	BOXIIPCCHS	NA	NA	3	0.0041567
	S000254	QELEMENTZMZM13	4	0.00428122	NA	NA
	S000270	ARFAT	NA	NA	3	0.0477582
	S000273	NTBBF1ARROLB	7	0.002506	NA	NA
	S000275	MRNASTA2CRPSBD	2	0.035041	NA	NA
	S000296	BOXIINTPATPB	8	0.00971496	NA	NA
	S000310	WBBOXPCWRKY1	3	0.0366129	NA	NA
	S000370	CATATGGMSAUR	6	0.0415683	NA	NA
	S000387	TAAAGSTKST1	16	0.0288695	NA	NA
	S000391	SEBFCONSSTPR10A	NA	NA	3	0.0478386
	S000394	ACGTABREMOTIFA2OSEM	NA	NA	3	0.0235791
	S000403	TATCCAOSAMY	6	0.00494817	NA	NA
	S000407	MYCCONSENSUSAT	38	0.03958	NA	NA
	S000413	MYCATERD1	4	0.031162	NA	NA
	S000421	CAREOSREP1	NA	NA	4	0.0439213
	S000430	GCCCORE	NA	NA	5	0.0395802
	S000439	GAREAT	4	0.0203586	NA	NA
	S000449	CACTFTPPCA1	53	0.0359131	NA	NA
	S00new17	MYB61	5	0.00403031	4	0.0365015
	S00new22	WRKY63	9	0.048112	NA	NA

## Sheet: S7
Supplementary table S7. LHC genes in Calamus simplicifolius and Daemonorops jenkinsiana
Gene ID	Simplified	Best blast hit in Arabidopsis thaliana	Annotation
Calsi_gene17764	LHCA1	AT3G54890 (LHCA1)	photosystem I light harvesting complex gene 1
Calsi_gene38606	LHCA2.1	AT3G61470 (LHCA2)	photosystem I light harvesting complex gene 2
Calsi_gene14885	LHCA2.2	AT3G61470 (LHCA2)	photosystem I light harvesting complex gene 2
Calsi_gene16748	LHCA3	AT1G61520 (LHCA3)	photosystem I light harvesting complex gene 3
Calsi_gene37124	LHCA4	AT3G47470 (LHCA4)	photosystem I light harvesting complex gene 4
Calsi_gene05812	LHCA5.1	AT1G45474 (LHCA5)	photosystem I light harvesting complex gene 5
Calsi_gene46264	LHCA5.2	AT1G45474 (LHCA5)	photosystem I light harvesting complex gene 5
Calsi_gene20265	LHCA6	AT1G19150 (LHCA6)	photosystem I light harvesting complex gene 6
Calsi_gene09791	LHCB1.1	AT1G29930 (CAB1)	photosystem II light harvesting complex gene 1
Calsi_gene09786	LHCB1.2	AT2G34420 (LHCB1.5)	photosystem II light harvesting complex gene 1
Calsi_gene09762	LHCB1.3	AT1G29930 (CAB1)	photosystem II light harvesting complex gene 1
Calsi_gene10655	LHCB1.4	AT1G29930 (CAB1)	photosystem II light harvesting complex gene 1
Calsi_gene45496	LHCB2	AT3G27690 (LHCB2.3)	photosystem II light harvesting complex gene 2
Calsi_gene09694	LHCB3.1	AT5G54270 (LHCB3)	photosystem II light harvesting complex gene 3
Calsi_gene27261	LHCB3.2	AT5G54270 (LHCB3)	photosystem II light harvesting complex gene 3
Calsi_gene42089	LHCB4	AT5G01530 (LHCB4.1)	photosystem II light harvesting complex gene 4
Calsi_gene47006	LHCB5.1	AT4G10340 (LHCB5)	photosystem II light harvesting complex gene 5
Calsi_gene42020	LHCB5.2	AT4G10340 (LHCB5)	photosystem II light harvesting complex gene 5
Calsi_gene00707	LHCB6.1	AT1G15820 (LHCB6)	photosystem II light harvesting complex gene 6
Calsi_gene28756	LHCB6.2	AT1G15820 (LHCB6)	photosystem II light harvesting complex gene 6
Calsi_gene45031	LHCB7	AT1G76570 (LHCB7)	photosystem II light harvesting complex gene 7
Daeje_Gene50597	LHCA1	AT3G54890 (LHCA1)	photosystem I light harvesting complex gene 1
Daeje_Gene35589	LHCA2.1	AT3G61470 (LHCA2)	photosystem I light harvesting complex gene 2
Daeje_Gene26640	LHCA2.2	AT3G61470 (LHCA2)	photosystem I light harvesting complex gene 2
Daeje_Gene35349	LHCA3	AT1G61520 (LHCA3)	photosystem I light harvesting complex gene 3
Daeje_Gene17486	LHCA4	AT3G47470 (LHCA4)	photosystem I light harvesting complex gene 4
Daeje_Gene57445	LHCA5	AT1G45474 (LHCA5)	photosystem I light harvesting complex gene 5
Daeje_Gene07942	LHCA6	AT1G19150 (LHCA6)	photosystem I light harvesting complex gene 6
Daeje_Gene30151	LHCB1.1	AT1G29930 (CAB1)	photosystem II light harvesting complex gene 1
Daeje_Gene53180	LHCB1.2	AT1G29930 (CAB1)	photosystem II light harvesting complex gene 1
Daeje_Gene50797	LHCB1.3	AT1G29930 (CAB1)	photosystem II light harvesting complex gene 1
Daeje_Gene67755	LHCB1.4	AT1G29930 (CAB1)	photosystem II light harvesting complex gene 1
Daeje_Gene18901	LHCB1.5	AT1G29930 (CAB1)	photosystem II light harvesting complex gene 1
Daeje_Gene53594	LHCB1.6	AT2G34420(LHB1B2)	photosystem II light harvesting complex gene 1
Daeje_Gene66178	LHCB1.7	AT2G34420(LHB1B2)	photosystem II light harvesting complex gene 1
Daeje_Gene13876	LHCB2	AT3G27690 (LHCB2.3)	photosystem II light harvesting complex gene 2
Daeje_Gene12305	LHCB3.1	AT5G54270 (LHCB3)	photosystem II light harvesting complex gene 3
Daeje_Gene06448	LHCB3.2	AT5G54270 (LHCB3)	photosystem II light harvesting complex gene 3
Daeje_Gene04646	LHCB4	AT3G08940 (LHCB4.2)	photosystem II light harvesting complex gene 4
Daeje_Gene15107	LHCB5.1	AT4G10340 (LHCB5)	photosystem II light harvesting complex gene 5
Daeje_Gene37970	LHCB5.2	AT4G10340 (LHCB5)	photosystem II light harvesting complex gene 5
Daeje_Gene32060	LHCB6.1	AT1G15820 (LHCB6)	photosystem II light harvesting complex gene 6
Daeje_Gene06607	LHCB6.2	AT1G15820 (LHCB6)	photosystem II light harvesting complex gene 6
Daeje_Gene51651	LHCB7	AT1G76570 (LHCB7)	photosystem II light harvesting complex gene 7

## Sheet: S8
Additional table S8. Annotation summary of Calamus simplicifolius and Daemonorops jenkinsiana
Gene sets	Calamus simplicifolius		Daemonorops jenkinsiana
	Gene umber	Cover rate (%)	Gene umber	Cover rate (%)
Gene Ontology	26884	52.47	30949	58.02
KEGG	37807	73.79	37943	71.13
Co-expression Module	14326	27.96	11424	21.41
InterPro	42469	82.89	42366	79.42
Bidirectional blast alignments	34384	67.11	29056	54.47
